# Supplementary material for: Fruit Size and Structure of Zoochorous Trees: Identifying Drivers for the Foraging Preferences of Fruit-Eating Birds in a Mexican Successional Dry Forest
Source: Animals (Basel). 2021 Nov 23;11(12):3343. doi: 10.3390/ani11123343 (PMC8697955; doi:10.3390/ani11123343)
Supplement: Supplementary file 1 [file animals-11-03343-s001.zip]

Archive with 1 entries (1 files):
- animals-1406430-supplementary.pdf
